# Supplementary material for: Factors Associated with Combination Therapy Involving Traditional Korean Medicine in Pediatric Allergic Rhinitis Patients: A Retrospective Cohort Study Using National Health Insurance Data
Source: Healthcare (Basel). 2025 Apr 11;13(8):875. doi: 10.3390/healthcare13080875 (PMC12026663; doi:10.3390/healthcare13080875)
Supplement: Supplementary file 1 [file healthcare-13-00875-s001.zip]

Archive with 1 entries (1 files):
- healthcare-3491268-supplementary.pdf
